# Supplementary material for: An Immunomodulating Peptide with Potential to Promote Anticancer Immunity Without Compromising Immune Tolerance
Source: Biomedicines. 2025 Aug 5;13(8):1908. doi: 10.3390/biomedicines13081908 (PMC12383534; doi:10.3390/biomedicines13081908)
Supplement: Supplementary file 1 [file biomedicines-13-01908-s001.zip]

Archive with 1 entries (1 files):
- biomedicines-3755516-supplementary.pdf
